# Supplementary material for: Molecular Iodine Induces Anti- and Pro-Neoplastic Effects in Prostate Cancer Models
Source: Int J Mol Sci. 2025 Aug 13;26(16):7800. doi: 10.3390/ijms26167800 (PMC12386490; doi:10.3390/ijms26167800)
Supplement: Supplementary file 1 [file ijms-26-07800-s001.zip]

Archive with 1 entries (1 files):
- ijms-3750663-supplementary.pdf
